# Supplementary material for: Identification and characterization of CLEC11A and its derived immune signature in gastric cancer
Source: Front Immunol. 2024 Jan 29;15:1324959. doi: 10.3389/fimmu.2024.1324959 (PMC10859539; doi:10.3389/fimmu.2024.1324959)
Supplement: Supplementary file 2 [file Table_1.xlsx]

## Sheet: Description
Description
Table S1	The Cox regression results.
Table S2	Correlation between CLEC11A expression and clinicopathological characteristics in TCGA-STAD.

## Sheet: Table S1
Table.S1 The Cox regression results.
Gene selection using univariate Cox regression
Gene	Coefficients	Hazard ratio	HR.95L	HR.95H	Wald test	p value (Wald test)	Likelihood test	p value (Likelihood test)
CSF1R	0.0224707	1.02273	1.00777	1.0379	8.94	0.00278363	7.80543	0.00520893
CXCR4	0.00405411	1.00406	1.00106	1.00708	7.02	0.00804091	5.78021	0.0162076
TNFSF18	0.241324	1.27293	1.06176	1.5261	6.8	0.00911964	5.4464	0.0196087
TGFBR1	0.0278687	1.02826	1.00652	1.05047	6.53	0.0106015	5.56483	0.0183248
CD86	0.0647645	1.06691	1.00932	1.12778	5.23	0.0221612	4.77814	0.0288232
TGFB1	0.00810783	1.00814	1.00068	1.01566	4.58	0.0324265	4.2708	0.0387728
KDR	0.0444324	1.04543	1.00146	1.09134	4.11	0.0427012	3.74592	0.0529366
TNFRSF9	-0.248718	0.7798	0.605385	1.00447	3.71	0.0541706	4.04158	0.0443922
CTLA4	-0.0823038	0.920992	0.839556	1.01033	3.04	0.0814325	5.55409	0.0184375
TIGIT	-0.162098	0.850358	0.702797	1.0289	2.78	0.0955195	3.02981	0.0817474
TNFRSF18	-0.0416637	0.959192	0.911805	1.00904	2.6	0.107022	4.31725	0.0377278
HHLA2	0.0130622	1.01315	0.996934	1.02963	2.52	0.112543	2.21693	0.136504
LAG3	-0.0347007	0.965894	0.919767	1.01434	1.93	0.164572	2.20682	0.137402
KLRK1	-0.920479	0.398328	0.107247	1.47943	1.89	0.169151	2.07899	0.149339
ENTPD1	0.0448236	1.04584	0.97942	1.11677	1.79	0.180624	1.72302	0.189305
PDCD1LG2	0.0583805	1.06012	0.968343	1.16059	1.6	0.206353	1.40585	0.235746
TNFSF15	-0.041835	0.959028	0.895732	1.0268	1.44	0.229799	1.65717	0.197985
CXCL12	0.00875582	1.00879	0.994279	1.02352	1.4	0.236395	1.28304	0.257335
TNFSF13	-0.0173453	0.982804	0.951869	1.01475	1.13	0.287803	1.25589	0.26243
TNFSF9	-0.00914352	0.990898	0.973369	1.00874	1.01	0.31534	1.13813	0.286048
TNFSF4	0.0763761	1.07937	0.919122	1.26755	0.87	0.351625	0.832552	0.361536
IL6	0.00516759	1.00518	0.993558	1.01694	0.76	0.383846	0.622702	0.430045
IL2RA	0.0279602	1.02835	0.965502	1.0953	0.76	0.384889	0.711001	0.399112
HAVCR2	0.0251215	1.02544	0.967756	1.08656	0.72	0.395087	0.700387	0.402654
CD276	0.0078415	1.00787	0.989566	1.02652	0.7	0.401765	0.684516	0.408036
TNFRSF4	-0.0319238	0.96858	0.89888	1.04369	0.7	0.402136	0.732979	0.391919
CD28	0.0536033	1.05507	0.92494	1.2035	0.64	0.424783	0.584263	0.444646
VTCN1	0.0229257	1.02319	0.96118	1.0892	0.52	0.472319	0.477411	0.489597
TNFRSF25	-0.0193591	0.980827	0.929217	1.0353	0.49	0.482707	0.530872	0.466241
CD48	0.00655045	1.00657	0.988301	1.02518	0.49	0.483382	0.453856	0.500509
CD27	-0.00684055	0.993183	0.973033	1.01375	0.43	0.51304	0.559854	0.454319
CD70	-0.0148229	0.985286	0.94112	1.03153	0.4	0.526423	0.50889	0.47562
TNFRSF8	0.0958168	1.10056	0.812013	1.49163	0.38	0.536812	0.361654	0.547589
LTA	-0.0571772	0.944427	0.779911	1.14365	0.34	0.558207	0.370143	0.542926
IL10	-0.0195772	0.980613	0.912811	1.05345	0.29	0.592283	1.10939	0.292214
CD244	-0.0928468	0.911333	0.648596	1.2805	0.29	0.592601	0.296317	0.586201
ADORA2A	-0.309938	0.733492	0.230502	2.33408	0.28	0.599733	0.40547	0.524278
ICOSLG	-0.164247	0.848533	0.444941	1.61821	0.25	0.61802	0.255945	0.61292
TNFRSF13C	-0.00707193	0.992953	0.965499	1.02119	0.24	0.621057	0.277411	0.598403
IL10RB	0.00748125	1.00751	0.977539	1.0384	0.24	0.627277	0.232122	0.629955
CD96	0.0176653	1.01782	0.944313	1.09705	0.21	0.644175	0.207407	0.648807
TMEM173	0.00427313	1.00428	0.985021	1.02392	0.19	0.665393	0.180538	0.670911
TMIGD2	0.0510429	1.05237	0.814163	1.36027	0.15	0.69667	0.147043	0.701377
C10orf54	0.00287555	1.00288	0.987433	1.01857	0.13	0.716533	0.124683	0.72401
TNFRSF13B	-0.0335999	0.966958	0.800093	1.16862	0.12	0.728102	0.12772	0.720808
TNFSF13B	0.00397276	1.00398	0.971598	1.03744	0.06	0.812274	0.0557144	0.813402
CD40	0.00172013	1.00172	0.980217	1.0237	0.02	0.876542	0.0239198	0.877089
TNFSF14	-0.00724112	0.992785	0.787695	1.25127	0	0.951095	0.00377463	0.95101
Selection of immune signature and clinical features using univariate Cox regression in TCGA-STAD
Variable	Coefficients	Hazard ratio	HR.95L	HR.95H	Wald test	p value (Wald test)	Likelihood test	p value (Likelihood test)
Age	0.0165577	1.0167	0.998521	1.0352	3.24	0.0720042	3.31582	0.0686159
Gender	-0.250031	0.778777	0.526416	1.15212	1.57	0.210824	1.61473	0.203828
Grade	0.342367	1.40828	0.985699	2.01202	3.54	0.059995	3.73606	0.0532499
Stage	0.388327	1.47451	1.17585	1.84903	11.31	0.00077174	11.7484	0.000608947
T	0.206428	1.22928	0.977452	1.54599	3.12	0.0775685	3.21513	0.0729605
M	0.301499	1.35188	0.657478	2.7797	0.67	0.412346	0.617462	0.431992
N	0.264505	1.30279	1.10703	1.53316	10.14	0.00145315	10.1672	0.00142963
TMB	-0.0227028	0.977553	0.958374	0.997116	5.04	0.0247246	7.80953	0.00519715
MSI	-0.873926	0.41731	0.174711	0.996773	3.87	0.0491555	4.55423	0.0328374
Risk score	0.660395	1.93556	1.47203	2.54504	22.36	2.26516e-06	15.1351	0.000100085
Selection of immune signature and clinical features using multivariate Cox regression in TCGA-STAD
Variable	Coefficients	Hazard ratio	HR.95L	HR.95H	Wald test	p value (Wald test)	Likelihood test	p value (Likelihood test)
Stage	0.31847	1.37502	1.01496	1.86282	32.14	0.0397993	32.8514	4.02802e-06
N	0.108029	1.11408	0.89945	1.37993	32.14	0.322465	32.8514	4.02802e-06
TMB	-0.024506	0.975792	0.938366	1.01471	32.14	0.219404	32.8514	4.02802e-06
MSI	0.484621	1.62356	0.294832	8.94049	32.14	0.577681	32.8514	4.02802e-06
Risk score	0.625824	1.86979	1.3631	2.56481	32.14	0.000104072	32.8514	4.02802e-06
Selection of immune signature and clinical features using univariate Cox regression in GSE15459
Variable	Coefficients	Hazard ratio	HR.95L	HR.95H	Wald test	p value (Wald test)	Likelihood test	p value (Likelihood test)
Age	-0.000326055	0.999674	0.983982	1.01562	0	0.967781	0.00163013	0.967794
Gender	-0.338174	0.713071	0.461802	1.10106	2.33	0.127097	2.41565	0.120128
Stage	1.02587	2.78952	2.14051	3.63531	57.65	3.13941e-14	74.0573	7.58826e-18
Risk score	0.800928	2.22761	1.58565	3.12947	21.33	3.87586e-06	19.957	7.92055e-06
Selection of immune signature and clinical features using multivariate Cox regression in GSE15459
Variable	Coefficients	Hazard ratio	HR.95L	HR.95H	Wald test	p value (Wald test)	Likelihood test	p value (Likelihood test)
Stage	0.951312	2.5891	1.97851	3.38813	65.64	4.14256e-12	80.1592	3.92321e-18
Risk score	0.444603	1.55987	1.10117	2.20964	65.64	0.0123353	80.1592	3.92321e-18
Selection of immune signature and clinical features using univariate Cox regression in GSE26899
Variable	Coefficients	Hazard ratio	HR.95L	HR.95H	Wald test	p value (Wald test)	Likelihood test	p value (Likelihood test)
Gender	0.588243	1.80082	0.856272	3.7873	2.41	0.120932	2.20679	0.137404
Age	0.00824366	1.00828	0.979304	1.03811	0.31	0.579479	0.308555	0.578569
Stage	0.672245	1.95863	1.27876	2.99996	9.55	0.00199927	11.7296	0.000615147
Risk score	0.487162	1.62769	1.19029	2.22583	9.31	0.00228175	7.04829	0.00793411
Selection of immune signature and clinical features using multivariate Cox regression in GSE26899
Variable	Coefficients	Hazard ratio	HR.95L	HR.95H	Wald test	p value (Wald test)	Likelihood test	p value (Likelihood test)
Stage	0.637155	1.89109	1.2299	2.90773	15.35	0.00369952	17.1774	0.000186199
Risk score	0.473627	1.60581	1.12581	2.29046	15.35	0.00894945	17.1774	0.000186199
Selection of nomogram and clinical features using univariate Cox regression in TCGA-STAD
Variable	Coefficients	Hazard ratio	HR.95L	HR.95H	Wald test	p value (Wald test)	Likelihood test	p value (Likelihood test)
Age	0.0165577	1.0167	0.998521	1.0352	3.24	0.0720042	3.31582	0.0686159
Gender	-0.250031	0.778777	0.526416	1.15212	1.57	0.210824	1.61473	0.203828
Grade	0.342367	1.40828	0.985699	2.01202	3.54	0.059995	3.73606	0.0532499
Stage	0.388327	1.47451	1.17585	1.84903	11.31	0.00077174	11.7484	0.000608947
T	0.206428	1.22928	0.977452	1.54599	3.12	0.0775685	3.21513	0.0729605
M	0.301499	1.35188	0.657478	2.7797	0.67	0.412346	0.617462	0.431992
N	0.264505	1.30279	1.10703	1.53316	10.14	0.00145315	10.1672	0.00142963
TMB	-0.0227028	0.977553	0.958374	0.997116	5.04	0.0247246	7.80953	0.00519715
MSI	-0.873926	0.41731	0.174711	0.996773	3.87	0.0491555	4.55423	0.0328374
Nomogram	0.16833	1.18333	1.13362	1.23522	59.1	1.4996e-14	41.0116	1.51325e-10
Selection of nomogram and clinical features using multivariate Cox regression in TCGA-STAD
Variable	Coefficients	Hazard ratio	HR.95L	HR.95H	Wald test	p value (Wald test)	Likelihood test	p value (Likelihood test)
Stage	0.0937736	1.09831	0.787854	1.53111	56.88	0.580105	45.2832	1.27069e-08
N	0.0335916	1.03416	0.822484	1.30032	56.88	0.773745	45.2832	1.27069e-08
TMB	-0.0193965	0.98079	0.944019	1.01899	56.88	0.319807	45.2832	1.27069e-08
MSI	0.219779	1.2458	0.234487	6.6188	56.88	0.79647	45.2832	1.27069e-08
Nomogram	0.148231	1.15978	1.09906	1.22386	56.88	6.5752e-08	45.2832	1.27069e-08

## Sheet: Table S2
Table.S2 Correlation between CLEC11A expression and clinicopathological characteristics in TCGA-STAD.
Characteristic	levels	Low expression of CLEC11A	High expression of CLEC11A	p	Statistical methods
n		187	188
Age, n (%)	<=65	82 (22.1%)	82 (22.1%)	1	Chisq.test
	>65	103 (27.8%)	104 (28%)
Gender, n (%)	Female	67 (17.9%)	67 (17.9%)	1	Chisq.test
	Male	120 (32%)	121 (32.3%)
T stage, n (%)	T1	16 (4.4%)	3 (0.8%)	0.021	Chisq.test
	T2	38 (10.4%)	42 (11.4%)
	T3	85 (23.2%)	83 (22.6%)
	T4	46 (12.5%)	54 (14.7%)
N stage, n (%)	N0	53 (14.8%)	58 (16.2%)	0.505	Chisq.test
	N1	45 (12.6%)	52 (14.6%)
	N2	43 (12%)	32 (9%)
	N3	37 (10.4%)	37 (10.4%)
M stage, n (%)	M0	163 (45.9%)	167 (47%)	0.668	Chisq.test
	M1	14 (3.9%)	11 (3.1%)
Histologic grade, n (%)	G1	5 (1.4%)	5 (1.4%)	0.152	Fisher's exact test
	G2	77 (21%)	60 (16.4%)
	G3	100 (27.3%)	119 (32.5%)
